# Supplementary material for: Tracing the adaptive evolution of SARS-CoV-2 during vaccine roll-out in Norway
Source: Virus Evol. 2023 Dec 20;10(1):vead081. doi: 10.1093/ve/vead081 (PMC10776306; doi:10.1093/ve/vead081)
Supplement: vead081_Supp [file vead081_supp.zip]

Archive with 3 entries (3 files):
- suppl_data/SupplementalMethods_text.docx
- suppl_data/Supplementary Table 1.docx
- suppl_data/Supplementary Table 2.csv
