# Supplementary material for: Tracing the adaptive evolution of SARS-CoV-2 during vaccine roll-out in Norway
Source: Virus Evol. 2023 Dec 20;10(1):vead081. doi: 10.1093/ve/vead081 (PMC10776306; doi:10.1093/ve/vead081)
Supplement: vead081_Supp [file vead081_supp.zip › suppl_data/Supplementary Table 2.csv]

EPI_ISL_4112964
EPI_ISL_4113318
EPI_ISL_4113320
EPI_ISL_4113322
EPI_ISL_4113896
EPI_ISL_4112965
EPI_ISL_4112967
EPI_ISL_4112969
EPI_ISL_4113672
EPI_ISL_4112673
EPI_ISL_4112682
EPI_ISL_4112684
EPI_ISL_4112686
EPI_ISL_4112688
EPI_ISL_4112692
EPI_ISL_4112694
EPI_ISL_4112698
EPI_ISL_4112700
EPI_ISL_4112653
EPI_ISL_4112641
EPI_ISL_4112657
EPI_ISL_4112661
EPI_ISL_4112663
EPI_ISL_4112665
EPI_ISL_4112499
EPI_ISL_4112667
EPI_ISL_4112669
EPI_ISL_4112482
EPI_ISL_4112484
EPI_ISL_4112488
EPI_ISL_4112491
EPI_ISL_4112501
EPI_ISL_4112508
EPI_ISL_4112510
EPI_ISL_4112512
EPI_ISL_4112522
EPI_ISL_4112526
EPI_ISL_4112534
EPI_ISL_4112539
EPI_ISL_4112560
EPI_ISL_4112562
EPI_ISL_4112564
EPI_ISL_4112572
EPI_ISL_4112574
EPI_ISL_4112576
EPI_ISL_4112702
EPI_ISL_4112704
EPI_ISL_4112492
EPI_ISL_4112497
EPI_ISL_4112503
EPI_ISL_4112506
EPI_ISL_4112514
EPI_ISL_4112516
EPI_ISL_4112520
EPI_ISL_4112528
EPI_ISL_4112541
EPI_ISL_4112543
EPI_ISL_4112545
EPI_ISL_4112547
EPI_ISL_4112555
EPI_ISL_4112557
EPI_ISL_4112566
EPI_ISL_4112568
EPI_ISL_4112577
EPI_ISL_4112578
EPI_ISL_4112587
EPI_ISL_4112593
EPI_ISL_4112595
EPI_ISL_4112606
EPI_ISL_4112645
EPI_ISL_4112651
EPI_ISL_4112486
EPI_ISL_4112524
EPI_ISL_4112537
EPI_ISL_4112583
EPI_ISL_4112589
EPI_ISL_4112643
EPI_ISL_4113336
EPI_ISL_4113338
EPI_ISL_4112580
EPI_ISL_4112585
EPI_ISL_4112591
EPI_ISL_4112612
EPI_ISL_4112614
EPI_ISL_4112622
EPI_ISL_4112630
EPI_ISL_4112634
EPI_ISL_4112748
EPI_ISL_4112597
EPI_ISL_4112602
EPI_ISL_4112604
EPI_ISL_4112608
EPI_ISL_4112610
EPI_ISL_4112618
EPI_ISL_4112619
EPI_ISL_4112632
EPI_ISL_4112636
EPI_ISL_4112638
EPI_ISL_4112649
EPI_ISL_4112721
EPI_ISL_4112744
EPI_ISL_4112759
EPI_ISL_4112994
EPI_ISL_4112997
EPI_ISL_4112709
EPI_ISL_4112711
EPI_ISL_4112713
EPI_ISL_4112715
EPI_ISL_4112717
EPI_ISL_4112723
EPI_ISL_4112725
EPI_ISL_4112727
EPI_ISL_4112734
EPI_ISL_4112736
EPI_ISL_4112738
EPI_ISL_4112740
EPI_ISL_4112742
EPI_ISL_4112750
EPI_ISL_4112752
EPI_ISL_4112754
EPI_ISL_4112756
EPI_ISL_4112761
EPI_ISL_4112763
EPI_ISL_4112765
EPI_ISL_4112785
EPI_ISL_4112787
EPI_ISL_4112823
EPI_ISL_4112826
EPI_ISL_4112828
EPI_ISL_4112840
EPI_ISL_4112853
EPI_ISL_4112984
EPI_ISL_4112986
EPI_ISL_4112988
EPI_ISL_4112990
EPI_ISL_4112991
EPI_ISL_4112767
EPI_ISL_4112771
EPI_ISL_4112773
EPI_ISL_4112775
EPI_ISL_4112777
EPI_ISL_4112779
EPI_ISL_4112781
EPI_ISL_4112789
EPI_ISL_4112791
EPI_ISL_4112793
EPI_ISL_4112795
EPI_ISL_4112797
EPI_ISL_4112799
EPI_ISL_4112801
EPI_ISL_4112803
EPI_ISL_4112807
EPI_ISL_4112809
EPI_ISL_4112811
EPI_ISL_4112813
EPI_ISL_4112815
EPI_ISL_4112817
EPI_ISL_4112819
EPI_ISL_4112821
EPI_ISL_4112834
EPI_ISL_4112837
EPI_ISL_4112846
EPI_ISL_4112849
EPI_ISL_4112856
EPI_ISL_4112859
EPI_ISL_4112862
EPI_ISL_4112869
EPI_ISL_4112878
EPI_ISL_4112872
EPI_ISL_4112875
EPI_ISL_4112881
EPI_ISL_4112884
EPI_ISL_4112889
EPI_ISL_4112892
EPI_ISL_4112895
EPI_ISL_4112904
EPI_ISL_4112907
EPI_ISL_4112911
EPI_ISL_4112914
EPI_ISL_4112917
EPI_ISL_4112923
EPI_ISL_4112926
EPI_ISL_4112932
EPI_ISL_4112935
EPI_ISL_4112938
EPI_ISL_4112941
EPI_ISL_4112944
EPI_ISL_4112948
EPI_ISL_4112951
EPI_ISL_4112954
EPI_ISL_4112956
EPI_ISL_4112958
EPI_ISL_4112960
EPI_ISL_4112975
EPI_ISL_4112977
EPI_ISL_4113005
EPI_ISL_4113007
EPI_ISL_4113009
EPI_ISL_4113011
EPI_ISL_4113013
EPI_ISL_4113021
EPI_ISL_4113023
EPI_ISL_4113035
EPI_ISL_4113096
EPI_ISL_4113015
EPI_ISL_4113017
EPI_ISL_4113019
EPI_ISL_4113027
EPI_ISL_4113030
EPI_ISL_4113033
EPI_ISL_4113034
EPI_ISL_4113036
EPI_ISL_4113037
EPI_ISL_4113041
EPI_ISL_4113043
EPI_ISL_4113045
EPI_ISL_4113047
EPI_ISL_4113051
EPI_ISL_4113053
EPI_ISL_4113055
EPI_ISL_4113057
EPI_ISL_4113059
EPI_ISL_4113061
EPI_ISL_4113064
EPI_ISL_4113068
EPI_ISL_4113070
EPI_ISL_4113072
EPI_ISL_4113076
EPI_ISL_4113078
EPI_ISL_4113080
EPI_ISL_4113082
EPI_ISL_4113084
EPI_ISL_4113179
EPI_ISL_4113180
EPI_ISL_4113090
EPI_ISL_4113092
EPI_ISL_4113094
EPI_ISL_4113100
EPI_ISL_4113102
EPI_ISL_4113104
EPI_ISL_4113106
EPI_ISL_4113108
EPI_ISL_4113110
EPI_ISL_4113113
EPI_ISL_4113115
EPI_ISL_4113117
EPI_ISL_4113119
EPI_ISL_4113121
EPI_ISL_4113123
EPI_ISL_4113125
EPI_ISL_4113127
EPI_ISL_4113131
EPI_ISL_4113153
EPI_ISL_4113167
EPI_ISL_4113176
EPI_ISL_4113188
EPI_ISL_4113324
EPI_ISL_4113088
EPI_ISL_4113133
EPI_ISL_4113135
EPI_ISL_4113137
EPI_ISL_4113139
EPI_ISL_4113140
EPI_ISL_4113142
EPI_ISL_4113145
EPI_ISL_4113146
EPI_ISL_4113151
EPI_ISL_4113159
EPI_ISL_4113161
EPI_ISL_4113163
EPI_ISL_4113171
EPI_ISL_4113174
EPI_ISL_4113178
EPI_ISL_4113186
EPI_ISL_4113190
EPI_ISL_4113192
EPI_ISL_4113194
EPI_ISL_4113198
EPI_ISL_4113201
EPI_ISL_4113203
EPI_ISL_4113205
EPI_ISL_4113212
EPI_ISL_4113326
EPI_ISL_4113149
EPI_ISL_4113155
EPI_ISL_4113157
EPI_ISL_4113165
EPI_ISL_4113210
EPI_ISL_4113214
EPI_ISL_4113216
EPI_ISL_4113218
EPI_ISL_4113220
EPI_ISL_4113222
EPI_ISL_4113224
EPI_ISL_4113226
EPI_ISL_4113228
EPI_ISL_4113261
EPI_ISL_4113196
EPI_ISL_4113208
EPI_ISL_4113231
EPI_ISL_4113233
EPI_ISL_4113237
EPI_ISL_4113241
EPI_ISL_4113243
EPI_ISL_4113245
EPI_ISL_4113247
EPI_ISL_4113249
EPI_ISL_4113251
EPI_ISL_4113253
EPI_ISL_4113257
EPI_ISL_4113259
EPI_ISL_4113265
EPI_ISL_4113269
EPI_ISL_4113271
EPI_ISL_4113277
EPI_ISL_4113279
EPI_ISL_4113281
EPI_ISL_4113283
EPI_ISL_4113285
EPI_ISL_4113287
EPI_ISL_4113289
EPI_ISL_4113291
EPI_ISL_4113293
EPI_ISL_4113295
EPI_ISL_4113299
EPI_ISL_4113304
EPI_ISL_4113306
EPI_ISL_4113308
EPI_ISL_4113328
EPI_ISL_4113340
EPI_ISL_4113342
EPI_ISL_4113344
EPI_ISL_4113346
EPI_ISL_4113348
EPI_ISL_4113350
EPI_ISL_4113352
EPI_ISL_4113354
EPI_ISL_4113362
EPI_ISL_4113364
EPI_ISL_4113366
EPI_ISL_4113393
EPI_ISL_4113410
EPI_ISL_4113267
EPI_ISL_4113330
EPI_ISL_4113357
EPI_ISL_4113359
EPI_ISL_4113360
EPI_ISL_4113368
EPI_ISL_4113371
EPI_ISL_4113373
EPI_ISL_4113375
EPI_ISL_4113377
EPI_ISL_4113379
EPI_ISL_4113381
EPI_ISL_4113383
EPI_ISL_4113385
EPI_ISL_4113387
EPI_ISL_4113389
EPI_ISL_4113391
EPI_ISL_4113395
EPI_ISL_4113397
EPI_ISL_4113399
EPI_ISL_4113402
EPI_ISL_4113406
EPI_ISL_4113408
EPI_ISL_4113412
EPI_ISL_4113414
EPI_ISL_4113417
EPI_ISL_4113419
EPI_ISL_4113421
EPI_ISL_4113422
EPI_ISL_4113424
EPI_ISL_4113427
EPI_ISL_4113429
EPI_ISL_4113431
EPI_ISL_4113433
EPI_ISL_4113435
EPI_ISL_4113437
EPI_ISL_4113439
EPI_ISL_4113441
EPI_ISL_4113443
EPI_ISL_4113445
EPI_ISL_4113447
EPI_ISL_4113480
EPI_ISL_4113482
EPI_ISL_4113483
EPI_ISL_4113484
EPI_ISL_4113485
EPI_ISL_4113487
EPI_ISL_4113489
EPI_ISL_4113490
EPI_ISL_4113491
EPI_ISL_4113492
EPI_ISL_4113493
EPI_ISL_4113494
EPI_ISL_4113495
EPI_ISL_4113496
EPI_ISL_4113497
EPI_ISL_4113498
EPI_ISL_4113500
EPI_ISL_4113502
EPI_ISL_4113504
EPI_ISL_4113453
EPI_ISL_4113463
EPI_ISL_4113473
EPI_ISL_4113474
EPI_ISL_4113476
EPI_ISL_4113478
EPI_ISL_4113499
EPI_ISL_4113501
EPI_ISL_4113505
EPI_ISL_4113506
EPI_ISL_4113507
EPI_ISL_4113508
EPI_ISL_4113509
EPI_ISL_4113510
EPI_ISL_4113511
EPI_ISL_4113512
EPI_ISL_4113513
EPI_ISL_4113514
EPI_ISL_4113515
EPI_ISL_4113516
EPI_ISL_4113517
EPI_ISL_4113518
EPI_ISL_4113519
EPI_ISL_4113520
EPI_ISL_4113521
EPI_ISL_4113522
EPI_ISL_4113523
EPI_ISL_4113526
EPI_ISL_4113527
EPI_ISL_4113528
EPI_ISL_4113529
EPI_ISL_4113530
EPI_ISL_4113531
EPI_ISL_4113532
EPI_ISL_4113533
EPI_ISL_4113534
EPI_ISL_4113535
EPI_ISL_4113536
EPI_ISL_4113540
EPI_ISL_4113542
EPI_ISL_4113546
EPI_ISL_4113552
EPI_ISL_4113553
EPI_ISL_4113592
EPI_ISL_4113455
EPI_ISL_4113461
EPI_ISL_4113465
EPI_ISL_4113467
EPI_ISL_4113471
EPI_ISL_4113537
EPI_ISL_4113538
EPI_ISL_4113539
EPI_ISL_4113541
EPI_ISL_4113544
EPI_ISL_4113545
EPI_ISL_4113549
EPI_ISL_4113550
EPI_ISL_4113551
EPI_ISL_4113556
EPI_ISL_4113557
EPI_ISL_4113559
EPI_ISL_4113560
EPI_ISL_4113563
EPI_ISL_4113564
EPI_ISL_4113566
EPI_ISL_4113568
EPI_ISL_4113570
EPI_ISL_4113573
EPI_ISL_4113574
EPI_ISL_4113576
EPI_ISL_4113579
EPI_ISL_4113582
EPI_ISL_4113584
EPI_ISL_4113587
EPI_ISL_4113589
EPI_ISL_4113593
EPI_ISL_4113594
EPI_ISL_4113597
EPI_ISL_4113601
EPI_ISL_4113607
EPI_ISL_4113608
EPI_ISL_4113960
EPI_ISL_4113451
EPI_ISL_4113457
EPI_ISL_4113459
EPI_ISL_4113590
EPI_ISL_4113596
EPI_ISL_4113599
EPI_ISL_4113600
EPI_ISL_4113603
EPI_ISL_4113604
EPI_ISL_4113605
EPI_ISL_4113610
EPI_ISL_4113611
EPI_ISL_4113612
EPI_ISL_4113615
EPI_ISL_4113616
EPI_ISL_4113618
EPI_ISL_4113619
EPI_ISL_4113621
EPI_ISL_4113622
EPI_ISL_4113624
EPI_ISL_4113625
EPI_ISL_4113626
EPI_ISL_4113628
EPI_ISL_4113631
EPI_ISL_4113632
EPI_ISL_4113636
EPI_ISL_4113639
EPI_ISL_4113642
EPI_ISL_4113643
EPI_ISL_4113646
EPI_ISL_4113449
EPI_ISL_4113614
EPI_ISL_4113629
EPI_ISL_4113638
EPI_ISL_4113640
EPI_ISL_4113647
EPI_ISL_4113649
EPI_ISL_4113650
EPI_ISL_4113652
EPI_ISL_4113654
EPI_ISL_4113655
EPI_ISL_4113658
EPI_ISL_4113659
EPI_ISL_4113660
EPI_ISL_4113665
EPI_ISL_4113667
EPI_ISL_4113669
EPI_ISL_4113677
EPI_ISL_4113758
EPI_ISL_4113760
EPI_ISL_4113762
EPI_ISL_4113763
EPI_ISL_4113765
EPI_ISL_4113633
EPI_ISL_4113670
EPI_ISL_4113676
EPI_ISL_4113696
EPI_ISL_4113698
EPI_ISL_4113725
EPI_ISL_4113756
EPI_ISL_4113469
EPI_ISL_4113673
EPI_ISL_4113675
EPI_ISL_4113679
EPI_ISL_4113682
EPI_ISL_4113688
EPI_ISL_4113690
EPI_ISL_4113691
EPI_ISL_4113693
EPI_ISL_4113694
EPI_ISL_4113697
EPI_ISL_4113700
EPI_ISL_4113701
EPI_ISL_4113704
EPI_ISL_4113706
EPI_ISL_4113707
EPI_ISL_4113708
EPI_ISL_4113710
EPI_ISL_4113711
EPI_ISL_4113713
EPI_ISL_4113714
EPI_ISL_4113715
EPI_ISL_4113717
EPI_ISL_4113718
EPI_ISL_4113721
EPI_ISL_4113722
EPI_ISL_4113723
EPI_ISL_4113726
EPI_ISL_4113728
EPI_ISL_4113729
EPI_ISL_4113731
EPI_ISL_4113732
EPI_ISL_4113733
EPI_ISL_4113735
EPI_ISL_4113736
EPI_ISL_4113738
EPI_ISL_4113739
EPI_ISL_4113745
EPI_ISL_4113747
EPI_ISL_4113750
EPI_ISL_4113753
EPI_ISL_4113921
EPI_ISL_4113684
EPI_ISL_4113686
EPI_ISL_4113687
EPI_ISL_4113749
EPI_ISL_4113752
EPI_ISL_4113755
EPI_ISL_4113897
EPI_ISL_4113907
EPI_ISL_4113909
EPI_ISL_4113912
EPI_ISL_4113914
EPI_ISL_4113917
EPI_ISL_4113919
EPI_ISL_4113924
EPI_ISL_4113926
EPI_ISL_4113929
EPI_ISL_4113932
EPI_ISL_4113934
EPI_ISL_4113937
EPI_ISL_4113939
EPI_ISL_4113942
EPI_ISL_4113944
EPI_ISL_4113947
EPI_ISL_4113949
EPI_ISL_4113951
EPI_ISL_4113953
EPI_ISL_4113954
EPI_ISL_4113956
EPI_ISL_4113958
EPI_ISL_4113975
EPI_ISL_4113980
EPI_ISL_4113995
EPI_ISL_4113997
EPI_ISL_4113998
EPI_ISL_4114002
EPI_ISL_4114008
EPI_ISL_4114010
EPI_ISL_4114013
EPI_ISL_4114015
EPI_ISL_4114025
EPI_ISL_4114027
EPI_ISL_4114029
EPI_ISL_4114032
EPI_ISL_4114034
EPI_ISL_4114049
EPI_ISL_4113899
EPI_ISL_4113968
EPI_ISL_4113982
EPI_ISL_4113987
EPI_ISL_4113990
EPI_ISL_4113992
EPI_ISL_4114003
EPI_ISL_4114017
EPI_ISL_4114037
EPI_ISL_4114039
EPI_ISL_4114041
EPI_ISL_4114044
EPI_ISL_4114046
EPI_ISL_4114051
EPI_ISL_4114054
EPI_ISL_4114056
EPI_ISL_4114059
EPI_ISL_4114061
EPI_ISL_4114063
EPI_ISL_4114066
EPI_ISL_4114068
EPI_ISL_4114071
EPI_ISL_4114073
EPI_ISL_4114076
EPI_ISL_4114078
EPI_ISL_4114080
EPI_ISL_4114083
EPI_ISL_4114085
EPI_ISL_4114088
EPI_ISL_4114091
EPI_ISL_4114092
EPI_ISL_4114095
EPI_ISL_4114099
EPI_ISL_4114102
EPI_ISL_4114104
EPI_ISL_4114106
EPI_ISL_4114109
EPI_ISL_4114111
EPI_ISL_4114113
EPI_ISL_4114120
EPI_ISL_4114123
EPI_ISL_4114125
EPI_ISL_4114131
EPI_ISL_4114133
EPI_ISL_4114136
EPI_ISL_4114145
EPI_ISL_4114146
EPI_ISL_4114149
EPI_ISL_4114157
EPI_ISL_4114159
EPI_ISL_4114160
EPI_ISL_4114163
EPI_ISL_4114172
EPI_ISL_4114175
EPI_ISL_4114196
EPI_ISL_4114199
EPI_ISL_4113962
EPI_ISL_4113973
EPI_ISL_4114116
EPI_ISL_4114138
EPI_ISL_4114152
EPI_ISL_4114166
EPI_ISL_4114169
EPI_ISL_4114171
EPI_ISL_4114177
EPI_ISL_4114180
EPI_ISL_4114182
EPI_ISL_4114184
EPI_ISL_4114187
EPI_ISL_4114189
EPI_ISL_4114191
EPI_ISL_4114194
EPI_ISL_4114201
EPI_ISL_4114203
EPI_ISL_4114208
EPI_ISL_4114215
EPI_ISL_4114222
EPI_ISL_4114224
EPI_ISL_4114239
EPI_ISL_4114244
EPI_ISL_4114218
EPI_ISL_4114220
EPI_ISL_4114226
EPI_ISL_4114229
EPI_ISL_4114232
EPI_ISL_4114234
EPI_ISL_4114237
EPI_ISL_4114241
EPI_ISL_4114246
EPI_ISL_4114249
EPI_ISL_4114251
EPI_ISL_4114254
EPI_ISL_4114256
EPI_ISL_4114258
EPI_ISL_4114261
EPI_ISL_4114263
EPI_ISL_4114266
EPI_ISL_4114269
EPI_ISL_4114309
EPI_ISL_4114305
EPI_ISL_4114312
EPI_ISL_4114283
EPI_ISL_4114288
EPI_ISL_4114290
EPI_ISL_4114292
EPI_ISL_4114295
EPI_ISL_4114297
EPI_ISL_4114300
EPI_ISL_4114302
EPI_ISL_4114307
EPI_ISL_4114314
EPI_ISL_4114317
EPI_ISL_4114319
EPI_ISL_4114321
EPI_ISL_4114324
EPI_ISL_4114326
EPI_ISL_4114332
EPI_ISL_4114334
EPI_ISL_4114336
EPI_ISL_4114338
EPI_ISL_4114343
EPI_ISL_4114347
EPI_ISL_4114355
EPI_ISL_4114359
EPI_ISL_4114362
EPI_ISL_4114273
EPI_ISL_4114276
EPI_ISL_4114278
EPI_ISL_4114281
EPI_ISL_4114285
EPI_ISL_4114504
EPI_ISL_4114357
EPI_ISL_4114364
EPI_ISL_4114366
EPI_ISL_4114369
EPI_ISL_4114372
EPI_ISL_4114374
EPI_ISL_4114376
EPI_ISL_4114379
EPI_ISL_4114381
EPI_ISL_4114395
EPI_ISL_4114398
EPI_ISL_4114400
EPI_ISL_4114402
EPI_ISL_4114405
EPI_ISL_4114408
EPI_ISL_4114411
EPI_ISL_4114413
EPI_ISL_4114415
EPI_ISL_4114417
EPI_ISL_4114420
EPI_ISL_4114422
EPI_ISL_4114426
EPI_ISL_4114428
EPI_ISL_4114430
EPI_ISL_4114433
EPI_ISL_4114434
EPI_ISL_4114436
EPI_ISL_4114440
EPI_ISL_4114442
EPI_ISL_4114445
EPI_ISL_4114450
EPI_ISL_4114452
EPI_ISL_4114454
EPI_ISL_4114457
EPI_ISL_4114459
EPI_ISL_4114462
EPI_ISL_4114464
EPI_ISL_4114467
EPI_ISL_4114474
EPI_ISL_4114476
EPI_ISL_4114479
EPI_ISL_4114481
EPI_ISL_4114482
EPI_ISL_4114485
EPI_ISL_4114487
EPI_ISL_4114490
EPI_ISL_4114492
EPI_ISL_4114494
EPI_ISL_4114497
EPI_ISL_4114499
EPI_ISL_4114502
EPI_ISL_4114506
EPI_ISL_4114509
EPI_ISL_4114511
EPI_ISL_4114514
EPI_ISL_4114516
EPI_ISL_4114521
EPI_ISL_4114523
EPI_ISL_4114526
EPI_ISL_4114528
EPI_ISL_4114529
EPI_ISL_4114534
EPI_ISL_4114542
EPI_ISL_4114545
EPI_ISL_4114547
EPI_ISL_4114550
EPI_ISL_4114552
EPI_ISL_4114554
EPI_ISL_4114557
EPI_ISL_4114558
EPI_ISL_4114564
EPI_ISL_4114566
EPI_ISL_4114574
EPI_ISL_4114576
EPI_ISL_4114577
EPI_ISL_4114580
EPI_ISL_4114592
EPI_ISL_4114383
EPI_ISL_4114391
EPI_ISL_4114393
EPI_ISL_4114585
EPI_ISL_4114587
EPI_ISL_4114589
EPI_ISL_4114595
EPI_ISL_4114598
EPI_ISL_4114600
EPI_ISL_4114605
EPI_ISL_4114607
EPI_ISL_4114609
EPI_ISL_4114612
EPI_ISL_4114614
EPI_ISL_4114617
EPI_ISL_4114619
EPI_ISL_4114622
EPI_ISL_4114623
EPI_ISL_4114626
EPI_ISL_4114628
EPI_ISL_4114634
EPI_ISL_4114638
EPI_ISL_4114645
EPI_ISL_4114807
EPI_ISL_4114631
EPI_ISL_4114648
EPI_ISL_4114650
EPI_ISL_4114653
EPI_ISL_4114659
EPI_ISL_4114636
EPI_ISL_4114643
EPI_ISL_4114715
EPI_ISL_4114753
EPI_ISL_4114756
EPI_ISL_4114758
EPI_ISL_4114663
EPI_ISL_4114666
EPI_ISL_4114668
EPI_ISL_4114671
EPI_ISL_4114674
EPI_ISL_4114676
EPI_ISL_4114678
EPI_ISL_4114681
EPI_ISL_4114683
EPI_ISL_4114686
EPI_ISL_4114688
EPI_ISL_4114694
EPI_ISL_4114696
EPI_ISL_4114699
EPI_ISL_4114704
EPI_ISL_4114713
EPI_ISL_4114718
EPI_ISL_4114720
EPI_ISL_4114725
EPI_ISL_4114729
EPI_ISL_4114737
EPI_ISL_4114742
EPI_ISL_4114745
EPI_ISL_4114746
EPI_ISL_4114748
EPI_ISL_4114761
EPI_ISL_4114763
EPI_ISL_4114765
EPI_ISL_4114769
EPI_ISL_4114771
EPI_ISL_4114780
EPI_ISL_4114787
EPI_ISL_4114791
EPI_ISL_4114793
EPI_ISL_4114796
EPI_ISL_4114799
EPI_ISL_4114802
EPI_ISL_4114804
EPI_ISL_4114813
EPI_ISL_4114815
EPI_ISL_4115165
EPI_ISL_4114820
EPI_ISL_4114823
EPI_ISL_4114810
EPI_ISL_4114825
EPI_ISL_4114827
EPI_ISL_4114923
EPI_ISL_4114932
EPI_ISL_4114937
EPI_ISL_4114954
EPI_ISL_4114961
EPI_ISL_4114971
EPI_ISL_4114987
EPI_ISL_4115084
EPI_ISL_4231051
EPI_ISL_4114880
EPI_ISL_4114885
EPI_ISL_4114887
EPI_ISL_4114890
EPI_ISL_4114916
EPI_ISL_4114919
EPI_ISL_4114921
EPI_ISL_4114926
EPI_ISL_4114930
EPI_ISL_4114935
EPI_ISL_4114940
EPI_ISL_4114942
EPI_ISL_4114945
EPI_ISL_4114947
EPI_ISL_4114949
EPI_ISL_4114952
EPI_ISL_4114956
EPI_ISL_4114959
EPI_ISL_4114964
EPI_ISL_4114966
EPI_ISL_4114969
EPI_ISL_4114973
EPI_ISL_4114976
EPI_ISL_4114981
EPI_ISL_4114985
EPI_ISL_4114989
EPI_ISL_4114992
EPI_ISL_4114994
EPI_ISL_4114997
EPI_ISL_4115000
EPI_ISL_4115005
EPI_ISL_4115052
EPI_ISL_4115056
EPI_ISL_4115068
EPI_ISL_4115074
EPI_ISL_4115081
EPI_ISL_4115086
EPI_ISL_4115089
EPI_ISL_4115091
EPI_ISL_4115094
EPI_ISL_4115096
EPI_ISL_4115100
EPI_ISL_4115104
EPI_ISL_4115106
EPI_ISL_4115108
EPI_ISL_4115110
EPI_ISL_4115114
EPI_ISL_4115116
EPI_ISL_4115118
EPI_ISL_4115120
EPI_ISL_4115122
EPI_ISL_4115146
EPI_ISL_4115149
EPI_ISL_4115151
EPI_ISL_4114832
EPI_ISL_4114834
EPI_ISL_4114836
EPI_ISL_4114850
EPI_ISL_4114855
EPI_ISL_4114858
EPI_ISL_4114861
EPI_ISL_4114862
EPI_ISL_4114897
EPI_ISL_4114899
EPI_ISL_4114902
EPI_ISL_4114909
EPI_ISL_4114914
EPI_ISL_4115008
EPI_ISL_4115010
EPI_ISL_4115012
EPI_ISL_4115020
EPI_ISL_4115025
EPI_ISL_4115027
EPI_ISL_4115030
EPI_ISL_4115032
EPI_ISL_4115034
EPI_ISL_4115037
EPI_ISL_4115042
EPI_ISL_4115047
EPI_ISL_4115049
EPI_ISL_4115054
EPI_ISL_4115059
EPI_ISL_4115064
EPI_ISL_4115066
EPI_ISL_4115072
EPI_ISL_4115077
EPI_ISL_4115148
EPI_ISL_4115153
EPI_ISL_4114866
EPI_ISL_4114868
EPI_ISL_4114870
EPI_ISL_4115147
EPI_ISL_4115155
EPI_ISL_4115189
EPI_ISL_4115205
EPI_ISL_4114840
EPI_ISL_4114844
EPI_ISL_4114852
EPI_ISL_4114873
EPI_ISL_4114875
EPI_ISL_4114883
EPI_ISL_4115157
EPI_ISL_4115159
EPI_ISL_4115161
EPI_ISL_4115163
EPI_ISL_4115167
EPI_ISL_4115173
EPI_ISL_4115177
EPI_ISL_4115179
EPI_ISL_4115181
EPI_ISL_4115187
EPI_ISL_4115191
EPI_ISL_4115193
EPI_ISL_4115195
EPI_ISL_4115198
EPI_ISL_4115202
EPI_ISL_4115207
EPI_ISL_4115212
EPI_ISL_4115214
EPI_ISL_4115216
EPI_ISL_4115220
EPI_ISL_4115222
EPI_ISL_4115224
EPI_ISL_4115226
EPI_ISL_4115230
EPI_ISL_4115234
EPI_ISL_4115236
EPI_ISL_4115134
EPI_ISL_4115136
EPI_ISL_4115138
EPI_ISL_4115140
EPI_ISL_4115145
EPI_ISL_4115124
EPI_ISL_4115126
EPI_ISL_4115128
EPI_ISL_4115130
EPI_ISL_4115132
EPI_ISL_4115238
EPI_ISL_4115241
EPI_ISL_4115242
EPI_ISL_4115245
EPI_ISL_4115247
EPI_ISL_4115249
EPI_ISL_4115251
EPI_ISL_4115253
EPI_ISL_4115257
EPI_ISL_4115259
EPI_ISL_4115261
EPI_ISL_4115263
EPI_ISL_4115265
EPI_ISL_4115267
EPI_ISL_4115269
EPI_ISL_4115271
EPI_ISL_4115273
EPI_ISL_4115275
EPI_ISL_4115277
EPI_ISL_4115279
EPI_ISL_4115281
EPI_ISL_4115285
EPI_ISL_4115287
EPI_ISL_4115293
EPI_ISL_4115295
EPI_ISL_4115301
EPI_ISL_4115304
EPI_ISL_4115306
EPI_ISL_4115308
EPI_ISL_4115310
EPI_ISL_4115312
EPI_ISL_4115314
EPI_ISL_4115316
EPI_ISL_4115318
EPI_ISL_4115322
EPI_ISL_4115324
EPI_ISL_4115326
EPI_ISL_4115331
EPI_ISL_4115340
EPI_ISL_4115343
EPI_ISL_4115352
EPI_ISL_4115355
EPI_ISL_4115361
EPI_ISL_4115364
EPI_ISL_4115367
EPI_ISL_4115372
EPI_ISL_4115375
EPI_ISL_4115378
EPI_ISL_4115381
EPI_ISL_4115387
EPI_ISL_4115390
EPI_ISL_4115393
EPI_ISL_4115396
EPI_ISL_4115399
EPI_ISL_4115402
EPI_ISL_4115405
EPI_ISL_4115408
EPI_ISL_4115414
EPI_ISL_4115417
EPI_ISL_4115438
EPI_ISL_4115460
EPI_ISL_4115474
EPI_ISL_4115484
EPI_ISL_4115492
EPI_ISL_4115500
EPI_ISL_4115508
EPI_ISL_4115533
EPI_ISL_4115543
EPI_ISL_4115547
EPI_ISL_4115555
EPI_ISL_4115557
EPI_ISL_4115560
EPI_ISL_4115564
EPI_ISL_4115568
EPI_ISL_4115576
EPI_ISL_4115578
EPI_ISL_4115582
EPI_ISL_4115586
EPI_ISL_4115591
EPI_ISL_4115593
EPI_ISL_4115601
EPI_ISL_4115603
EPI_ISL_4115604
EPI_ISL_4115606
EPI_ISL_4115608
EPI_ISL_4115420
EPI_ISL_4115423
EPI_ISL_4115427
EPI_ISL_4115430
EPI_ISL_4115432
EPI_ISL_4115435
EPI_ISL_4115441
EPI_ISL_4115444
EPI_ISL_4115451
EPI_ISL_4115454
EPI_ISL_4115463
EPI_ISL_4115469
EPI_ISL_4115472
EPI_ISL_4115476
EPI_ISL_4115478
EPI_ISL_4115480
EPI_ISL_4115486
EPI_ISL_4115488
EPI_ISL_4115490
EPI_ISL_4115494
EPI_ISL_4115496
EPI_ISL_4115502
EPI_ISL_4115504
EPI_ISL_4115506
EPI_ISL_4115510
EPI_ISL_4115516
EPI_ISL_4115518
EPI_ISL_4115520
EPI_ISL_4115522
EPI_ISL_4115525
EPI_ISL_4115527
EPI_ISL_4115531
EPI_ISL_4115535
EPI_ISL_4115537
EPI_ISL_4115551
EPI_ISL_4115553
EPI_ISL_4115566
EPI_ISL_4115570
EPI_ISL_4115580
EPI_ISL_4115588
EPI_ISL_4115594
EPI_ISL_4115597
EPI_ISL_4116180
EPI_ISL_4115673
EPI_ISL_4115875
EPI_ISL_4116812
EPI_ISL_4115610
EPI_ISL_4115612
EPI_ISL_4115614
EPI_ISL_4115619
EPI_ISL_4115620
EPI_ISL_4115623
EPI_ISL_4115627
EPI_ISL_4115629
EPI_ISL_4115634
EPI_ISL_4115636
EPI_ISL_4115638
EPI_ISL_4115640
EPI_ISL_4115642
EPI_ISL_4115644
EPI_ISL_4115646
EPI_ISL_4115649
EPI_ISL_4115651
EPI_ISL_4115653
EPI_ISL_4115655
EPI_ISL_4115657
EPI_ISL_4115659
EPI_ISL_4115661
EPI_ISL_4115663
EPI_ISL_4115665
EPI_ISL_4115667
EPI_ISL_4115671
EPI_ISL_4115675
EPI_ISL_4115681
EPI_ISL_4115683
EPI_ISL_4115685
EPI_ISL_4115687
EPI_ISL_4115689
EPI_ISL_4115691
EPI_ISL_4115693
EPI_ISL_4115695
EPI_ISL_4115697
EPI_ISL_4115699
EPI_ISL_4115701
EPI_ISL_4115703
EPI_ISL_4115705
EPI_ISL_4115706
EPI_ISL_4115708
EPI_ISL_4115710
EPI_ISL_4115712
EPI_ISL_4115714
EPI_ISL_4115716
EPI_ISL_4115729
EPI_ISL_4115732
EPI_ISL_4115739
EPI_ISL_4115741
EPI_ISL_4115743
EPI_ISL_4115747
EPI_ISL_4115750
EPI_ISL_4115756
EPI_ISL_4115761
EPI_ISL_4115764
EPI_ISL_4115767
EPI_ISL_4115770
EPI_ISL_4115776
EPI_ISL_4115779
EPI_ISL_4115784
EPI_ISL_4115787
EPI_ISL_4115792
EPI_ISL_4115795
EPI_ISL_4115798
EPI_ISL_4115801
EPI_ISL_4115804
EPI_ISL_4115809
EPI_ISL_4115812
EPI_ISL_4115815
EPI_ISL_4115821
EPI_ISL_4115824
EPI_ISL_4115835
EPI_ISL_4115837
EPI_ISL_4115840
EPI_ISL_4115843
EPI_ISL_4115721
EPI_ISL_4115723
EPI_ISL_4115736
EPI_ISL_4115753
EPI_ISL_4115826
EPI_ISL_4115832
EPI_ISL_4115846
EPI_ISL_4115849
EPI_ISL_4115851
EPI_ISL_4115858
EPI_ISL_4115861
EPI_ISL_4115863
EPI_ISL_4115866
EPI_ISL_4115872
EPI_ISL_4115877
EPI_ISL_4115880
EPI_ISL_4115882
EPI_ISL_4115886
EPI_ISL_4115889
EPI_ISL_4115892
EPI_ISL_4115894
EPI_ISL_4115897
EPI_ISL_4115900
EPI_ISL_4115903
EPI_ISL_4115906
EPI_ISL_4115909
EPI_ISL_4115911
EPI_ISL_4115913
EPI_ISL_4115915
EPI_ISL_4115919
EPI_ISL_4115925
EPI_ISL_4115927
EPI_ISL_4115931
EPI_ISL_4115939
EPI_ISL_4115941
EPI_ISL_4115943
EPI_ISL_4115945
EPI_ISL_4115948
EPI_ISL_4115954
EPI_ISL_4115956
EPI_ISL_4115960
EPI_ISL_4115962
EPI_ISL_4115964
EPI_ISL_4115971
EPI_ISL_4115973
EPI_ISL_4115977
EPI_ISL_4115981
EPI_ISL_4115983
EPI_ISL_4115985
EPI_ISL_4115987
EPI_ISL_4115994
EPI_ISL_4115998
EPI_ISL_4116012
EPI_ISL_4116014
EPI_ISL_4116027
EPI_ISL_4116033
EPI_ISL_4116035
EPI_ISL_4116048
EPI_ISL_4116056
EPI_ISL_4116808
EPI_ISL_4116809
EPI_ISL_4115946
EPI_ISL_4115958
EPI_ISL_4115967
EPI_ISL_4115969
EPI_ISL_4115989
EPI_ISL_4115990
EPI_ISL_4115992
EPI_ISL_4115996
EPI_ISL_4116000
EPI_ISL_4116004
EPI_ISL_4116006
EPI_ISL_4116010
EPI_ISL_4116016
EPI_ISL_4116017
EPI_ISL_4116019
EPI_ISL_4116025
EPI_ISL_4116037
EPI_ISL_4116039
EPI_ISL_4116041
EPI_ISL_4116043
EPI_ISL_4116046
EPI_ISL_4116052
EPI_ISL_4116058
EPI_ISL_4116059
EPI_ISL_4116061
EPI_ISL_4116063
EPI_ISL_4116065
EPI_ISL_4116067
EPI_ISL_4116077
EPI_ISL_4116079
EPI_ISL_4116081
EPI_ISL_4116083
EPI_ISL_4116085
EPI_ISL_4116088
EPI_ISL_4116090
EPI_ISL_4116092
EPI_ISL_4116094
EPI_ISL_4116096
EPI_ISL_4116099
EPI_ISL_4116101
EPI_ISL_4116103
EPI_ISL_4116105
EPI_ISL_4116107
EPI_ISL_4116109
EPI_ISL_4116111
EPI_ISL_4116113
EPI_ISL_4116115
EPI_ISL_4116117
EPI_ISL_4116120
EPI_ISL_4116122
EPI_ISL_4116124
EPI_ISL_4116126
EPI_ISL_4116147
EPI_ISL_4116149
EPI_ISL_4116161
EPI_ISL_4116165
EPI_ISL_4116169
EPI_ISL_4116177
EPI_ISL_4231091
EPI_ISL_4116002
EPI_ISL_4116008
EPI_ISL_4116050
EPI_ISL_4116054
EPI_ISL_4116071
EPI_ISL_4116073
EPI_ISL_4116075
EPI_ISL_4116128
EPI_ISL_4116130
EPI_ISL_4116132
EPI_ISL_4116136
EPI_ISL_4116138
EPI_ISL_4116140
EPI_ISL_4116142
EPI_ISL_4116144
EPI_ISL_4116146
EPI_ISL_4116151
EPI_ISL_4116153
EPI_ISL_4116155
EPI_ISL_4116159
EPI_ISL_4116163
EPI_ISL_4116167
EPI_ISL_4116171
EPI_ISL_4116173
EPI_ISL_4116175
EPI_ISL_4116182
EPI_ISL_4116184
EPI_ISL_4116186
EPI_ISL_4116188
EPI_ISL_4116190
EPI_ISL_4116192
EPI_ISL_4116194
EPI_ISL_4116196
EPI_ISL_4231093
EPI_ISL_4118674
EPI_ISL_4118678
EPI_ISL_4116212
EPI_ISL_4116816
EPI_ISL_4116204
EPI_ISL_4116206
EPI_ISL_4116208
EPI_ISL_4116210
EPI_ISL_4116214
EPI_ISL_4116216
EPI_ISL_4116218
EPI_ISL_4116220
EPI_ISL_4116222
EPI_ISL_4116224
EPI_ISL_4116226
EPI_ISL_4116232
EPI_ISL_4116241
EPI_ISL_4116246
EPI_ISL_4116248
EPI_ISL_4116254
EPI_ISL_4116258
EPI_ISL_4116264
EPI_ISL_4116286
EPI_ISL_4116288
EPI_ISL_4116294
EPI_ISL_4116298
EPI_ISL_4116300
EPI_ISL_4116306
EPI_ISL_4116312
EPI_ISL_4116316
EPI_ISL_4116354
EPI_ISL_4116451
EPI_ISL_4116499
EPI_ISL_4116501
EPI_ISL_4116503
EPI_ISL_4116505
EPI_ISL_4116507
EPI_ISL_4116510
EPI_ISL_4116512
EPI_ISL_4116514
EPI_ISL_4116516
EPI_ISL_4116518
EPI_ISL_4116519
EPI_ISL_4116522
EPI_ISL_4116524
EPI_ISL_4116526
EPI_ISL_4116527
EPI_ISL_4116530
EPI_ISL_4116532
EPI_ISL_4116534
EPI_ISL_4116536
EPI_ISL_4116538
EPI_ISL_4116540
EPI_ISL_4116542
EPI_ISL_4116544
EPI_ISL_4116546
EPI_ISL_4116548
EPI_ISL_4116550
EPI_ISL_4116552
EPI_ISL_4116554
EPI_ISL_4116556
EPI_ISL_4116558
EPI_ISL_4116560
EPI_ISL_4116228
EPI_ISL_4116230
EPI_ISL_4116236
EPI_ISL_4116238
EPI_ISL_4116242
EPI_ISL_4116244
EPI_ISL_4116250
EPI_ISL_4116252
EPI_ISL_4116256
EPI_ISL_4116260
EPI_ISL_4116262
EPI_ISL_4116266
EPI_ISL_4116268
EPI_ISL_4116270
EPI_ISL_4116272
EPI_ISL_4116274
EPI_ISL_4116276
EPI_ISL_4116278
EPI_ISL_4116280
EPI_ISL_4116296
EPI_ISL_4116308
EPI_ISL_4116310
EPI_ISL_4116314
EPI_ISL_4116318
EPI_ISL_4116320
EPI_ISL_4116322
EPI_ISL_4116324
EPI_ISL_4116326
EPI_ISL_4116328
EPI_ISL_4116330
EPI_ISL_4116332
EPI_ISL_4116334
EPI_ISL_4116336
EPI_ISL_4116338
EPI_ISL_4116340
EPI_ISL_4116342
EPI_ISL_4116346
EPI_ISL_4116348
EPI_ISL_4116350
EPI_ISL_4116352
EPI_ISL_4116358
EPI_ISL_4116360
EPI_ISL_4116362
EPI_ISL_4116364
EPI_ISL_4116366
EPI_ISL_4116369
EPI_ISL_4116371
EPI_ISL_4116373
EPI_ISL_4116377
EPI_ISL_4116379
EPI_ISL_4116381
EPI_ISL_4116383
EPI_ISL_4116385
EPI_ISL_4116387
EPI_ISL_4116389
EPI_ISL_4116391
EPI_ISL_4116393
EPI_ISL_4116395
EPI_ISL_4116397
EPI_ISL_4116399
EPI_ISL_4116401
EPI_ISL_4116403
EPI_ISL_4116405
EPI_ISL_4116412
EPI_ISL_4116414
EPI_ISL_4116418
EPI_ISL_4116420
EPI_ISL_4116422
EPI_ISL_4116424
EPI_ISL_4116427
EPI_ISL_4116431
EPI_ISL_4116433
EPI_ISL_4116437
EPI_ISL_4116439
EPI_ISL_4116441
EPI_ISL_4116443
EPI_ISL_4116457
EPI_ISL_4116461
EPI_ISL_4116471
EPI_ISL_4116479
EPI_ISL_4116481
EPI_ISL_4116491
EPI_ISL_4116493
EPI_ISL_4116802
EPI_ISL_4116375
EPI_ISL_4116408
EPI_ISL_4116416
EPI_ISL_4116445
EPI_ISL_4116449
EPI_ISL_4116453
EPI_ISL_4116455
EPI_ISL_4116463
EPI_ISL_4116465
EPI_ISL_4116467
EPI_ISL_4116473
EPI_ISL_4116475
EPI_ISL_4116477
EPI_ISL_4116483
EPI_ISL_4116485
EPI_ISL_4116489
EPI_ISL_4116806
EPI_ISL_4116814
EPI_ISL_4118660
EPI_ISL_4116665
EPI_ISL_4116669
EPI_ISL_4116671
EPI_ISL_4116678
EPI_ISL_4116682
EPI_ISL_4116684
EPI_ISL_4116686
EPI_ISL_4116690
EPI_ISL_4116697
EPI_ISL_4116699
EPI_ISL_4116818
EPI_ISL_4116820
EPI_ISL_4116822
EPI_ISL_4116823
EPI_ISL_4116825
EPI_ISL_4116828
EPI_ISL_4116829
EPI_ISL_4116830
EPI_ISL_4116831
EPI_ISL_4116832
EPI_ISL_4116833
EPI_ISL_4116834
EPI_ISL_4116837
EPI_ISL_4116838
EPI_ISL_4116841
EPI_ISL_4116858
EPI_ISL_4231374
EPI_ISL_4116562
EPI_ISL_4116564
EPI_ISL_4116567
EPI_ISL_4116569
EPI_ISL_4116571
EPI_ISL_4116573
EPI_ISL_4116575
EPI_ISL_4116577
EPI_ISL_4116579
EPI_ISL_4116581
EPI_ISL_4116583
EPI_ISL_4116591
EPI_ISL_4116593
EPI_ISL_4116595
EPI_ISL_4116597
EPI_ISL_4116599
EPI_ISL_4116601
EPI_ISL_4116603
EPI_ISL_4116605
EPI_ISL_4116607
EPI_ISL_4116611
EPI_ISL_4116616
EPI_ISL_4116620
EPI_ISL_4116622
EPI_ISL_4116624
EPI_ISL_4116626
EPI_ISL_4116630
EPI_ISL_4116637
EPI_ISL_4116705
EPI_ISL_4116707
EPI_ISL_4116709
EPI_ISL_4116711
EPI_ISL_4116717
EPI_ISL_4116719
EPI_ISL_4116721
EPI_ISL_4116723
EPI_ISL_4116725
EPI_ISL_4116727
EPI_ISL_4116729
EPI_ISL_4116731
EPI_ISL_4116735
EPI_ISL_4116737
EPI_ISL_4116739
EPI_ISL_4116741
EPI_ISL_4116743
EPI_ISL_4116745
EPI_ISL_4116747
EPI_ISL_4116752
EPI_ISL_4116753
EPI_ISL_4116755
EPI_ISL_4116771
EPI_ISL_4116777
EPI_ISL_4116779
EPI_ISL_4116781
EPI_ISL_4116785
EPI_ISL_4116787
EPI_ISL_4116789
EPI_ISL_4116791
EPI_ISL_4116795
EPI_ISL_4116798
EPI_ISL_4116800
EPI_ISL_4116804
EPI_ISL_4116821
EPI_ISL_4116826
EPI_ISL_4116827
EPI_ISL_4116835
EPI_ISL_4116839
EPI_ISL_4116840
EPI_ISL_4116842
EPI_ISL_4116843
EPI_ISL_4116844
EPI_ISL_4116845
EPI_ISL_4116846
EPI_ISL_4116847
EPI_ISL_4116848
EPI_ISL_4116849
EPI_ISL_4116850
EPI_ISL_4116851
EPI_ISL_4116852
EPI_ISL_4116853
EPI_ISL_4116854
EPI_ISL_4116855
EPI_ISL_4116856
EPI_ISL_4116857
EPI_ISL_4116860
EPI_ISL_4116861
EPI_ISL_4116862
EPI_ISL_4116863
EPI_ISL_4116864
EPI_ISL_4116865
EPI_ISL_4116867
EPI_ISL_4116868
EPI_ISL_4116870
EPI_ISL_4116871
EPI_ISL_4116881
EPI_ISL_4116609
EPI_ISL_4116614
EPI_ISL_4116618
EPI_ISL_4116628
EPI_ISL_4116632
EPI_ISL_4116634
EPI_ISL_4116639
EPI_ISL_4116641
EPI_ISL_4116647
EPI_ISL_4116649
EPI_ISL_4116655
EPI_ISL_4116733
EPI_ISL_4116758
EPI_ISL_4116762
EPI_ISL_4116764
EPI_ISL_4116874
EPI_ISL_4116875
EPI_ISL_4116876
EPI_ISL_4116877
EPI_ISL_4116878
EPI_ISL_4116880
EPI_ISL_4116888
EPI_ISL_4116890
EPI_ISL_4116893
EPI_ISL_4116904
EPI_ISL_4116918
EPI_ISL_4116922
EPI_ISL_4116928
EPI_ISL_4116934
EPI_ISL_4116936
EPI_ISL_4116938
EPI_ISL_4116946
EPI_ISL_4116948
EPI_ISL_4116950
EPI_ISL_4116952
EPI_ISL_4116954
EPI_ISL_4116956
EPI_ISL_4116958
EPI_ISL_4116960
EPI_ISL_4116962
EPI_ISL_4116966
EPI_ISL_4116968
EPI_ISL_4116970
EPI_ISL_4116972
EPI_ISL_4116974
EPI_ISL_4116976
EPI_ISL_4116989
EPI_ISL_4116991
EPI_ISL_4116994
EPI_ISL_4117008
EPI_ISL_4116645
EPI_ISL_4116663
EPI_ISL_4116885
EPI_ISL_4116887
EPI_ISL_4116894
EPI_ISL_4116897
EPI_ISL_4116898
EPI_ISL_4116900
EPI_ISL_4116902
EPI_ISL_4116906
EPI_ISL_4116908
EPI_ISL_4116910
EPI_ISL_4116912
EPI_ISL_4116914
EPI_ISL_4116916
EPI_ISL_4116924
EPI_ISL_4116926
EPI_ISL_4116930
EPI_ISL_4116932
EPI_ISL_4116940
EPI_ISL_4116942
EPI_ISL_4116978
EPI_ISL_4116980
EPI_ISL_4116982
EPI_ISL_4116984
EPI_ISL_4116986
EPI_ISL_4116993
EPI_ISL_4116996
EPI_ISL_4116998
EPI_ISL_4117000
EPI_ISL_4117002
EPI_ISL_4117004
EPI_ISL_4117006
EPI_ISL_4117010
EPI_ISL_4117012
EPI_ISL_4117014
EPI_ISL_4117016
EPI_ISL_4117032
EPI_ISL_4117036
EPI_ISL_4117048
EPI_ISL_4117050
EPI_ISL_4117052
EPI_ISL_4117056
EPI_ISL_4117058
EPI_ISL_4117059
EPI_ISL_4117074
EPI_ISL_4117082
EPI_ISL_4117084
EPI_ISL_4117092
EPI_ISL_4117096
EPI_ISL_4117098
EPI_ISL_4117209
EPI_ISL_4117020
EPI_ISL_4117022
EPI_ISL_4117024
EPI_ISL_4117026
EPI_ISL_4117028
EPI_ISL_4117030
EPI_ISL_4117034
EPI_ISL_4117038
EPI_ISL_4117040
EPI_ISL_4117042
EPI_ISL_4117044
EPI_ISL_4117046
EPI_ISL_4117054
EPI_ISL_4117061
EPI_ISL_4117062
EPI_ISL_4117064
EPI_ISL_4117066
EPI_ISL_4117068
EPI_ISL_4117070
EPI_ISL_4117072
EPI_ISL_4117076
EPI_ISL_4117078
EPI_ISL_4117080
EPI_ISL_4117088
EPI_ISL_4117090
EPI_ISL_4117094
EPI_ISL_4117100
EPI_ISL_4117102
EPI_ISL_4117105
EPI_ISL_4117107
EPI_ISL_4117108
EPI_ISL_4117110
EPI_ISL_4117113
EPI_ISL_4117114
EPI_ISL_4117119
EPI_ISL_4117120
EPI_ISL_4117122
EPI_ISL_4117124
EPI_ISL_4117126
EPI_ISL_4117128
EPI_ISL_4117130
EPI_ISL_4117132
EPI_ISL_4117134
EPI_ISL_4117136
EPI_ISL_4117140
EPI_ISL_4117142
EPI_ISL_4117144
EPI_ISL_4117146
EPI_ISL_4117148
EPI_ISL_4117150
EPI_ISL_4117152
EPI_ISL_4117154
EPI_ISL_4117156
EPI_ISL_4117158
EPI_ISL_4117160
EPI_ISL_4117162
EPI_ISL_4117164
EPI_ISL_4117166
EPI_ISL_4117168
EPI_ISL_4117177
EPI_ISL_4117179
EPI_ISL_4117211
EPI_ISL_4117225
EPI_ISL_4117233
EPI_ISL_4117235
EPI_ISL_4117255
EPI_ISL_4117257
EPI_ISL_4117175
EPI_ISL_4117221
EPI_ISL_4117249
EPI_ISL_4117261
EPI_ISL_4119053
EPI_ISL_4117173
EPI_ISL_4117273
EPI_ISL_4118656
EPI_ISL_4118666
EPI_ISL_4119055
EPI_ISL_4117268
EPI_ISL_4117275
EPI_ISL_4117283
EPI_ISL_4117286
EPI_ISL_4117304
EPI_ISL_4117314
EPI_ISL_4117316
EPI_ISL_4117320
EPI_ISL_4117322
EPI_ISL_4117324
EPI_ISL_4117326
EPI_ISL_4117340
EPI_ISL_4117277
EPI_ISL_4117279
EPI_ISL_4117281
EPI_ISL_4117284
EPI_ISL_4117291
EPI_ISL_4117295
EPI_ISL_4117299
EPI_ISL_4117300
EPI_ISL_4117306
EPI_ISL_4117308
EPI_ISL_4117310
EPI_ISL_4117318
EPI_ISL_4117328
EPI_ISL_4117330
EPI_ISL_4117334
EPI_ISL_4117336
EPI_ISL_4117338
EPI_ISL_4117342
EPI_ISL_4117344
EPI_ISL_4117346
EPI_ISL_4117348
EPI_ISL_4117350
EPI_ISL_4117352
EPI_ISL_4117354
EPI_ISL_4117356
EPI_ISL_4117358
EPI_ISL_4117360
EPI_ISL_4117362
EPI_ISL_4117364
EPI_ISL_4117368
EPI_ISL_4117370
EPI_ISL_4117372
EPI_ISL_4117374
EPI_ISL_4117376
EPI_ISL_4117378
EPI_ISL_4117390
EPI_ISL_4117392
EPI_ISL_4117394
EPI_ISL_4117396
EPI_ISL_4117398
EPI_ISL_4117400
EPI_ISL_4117404
EPI_ISL_4117406
EPI_ISL_4117410
EPI_ISL_4117414
EPI_ISL_4117416
EPI_ISL_4117420
EPI_ISL_4117422
EPI_ISL_4117424
EPI_ISL_4117426
EPI_ISL_4117430
EPI_ISL_4117432
EPI_ISL_4117436
EPI_ISL_4117438
EPI_ISL_4117440
EPI_ISL_4117442
EPI_ISL_4117460
EPI_ISL_4117462
EPI_ISL_4117466
EPI_ISL_4117472
EPI_ISL_4117476
EPI_ISL_4117480
EPI_ISL_4117484
EPI_ISL_4117486
EPI_ISL_4117488
EPI_ISL_4118672
EPI_ISL_4117444
EPI_ISL_4117446
EPI_ISL_4117448
EPI_ISL_4117452
EPI_ISL_4117454
EPI_ISL_4117458
EPI_ISL_4117464
EPI_ISL_4117470
EPI_ISL_4117474
EPI_ISL_4117478
EPI_ISL_4117482
EPI_ISL_4117495
EPI_ISL_4117497
EPI_ISL_4117498
EPI_ISL_4117505
EPI_ISL_4117506
EPI_ISL_4117508
EPI_ISL_4117510
EPI_ISL_4117512
EPI_ISL_4117514
EPI_ISL_4117517
EPI_ISL_4117519
EPI_ISL_4117380
EPI_ISL_4117382
EPI_ISL_4117384
EPI_ISL_4117386
EPI_ISL_4117388
EPI_ISL_4117521
[truncated: 4,438 more rows]
